# Supplementary material for: Detection and Modulation of Olfactory Sensing Receptors in Carnivorous Rainbow Trout (Oncorhynchus mykiss) Fed from First Feeding with Plant-Based Diet
Source: Int J Mol Sci. 2022 Feb 14;23(4):2123. doi: 10.3390/ijms23042123 (PMC8876700; doi:10.3390/ijms23042123)
Supplement: Supplementary file 1 [file ijms-23-02123-s001.zip]

Archive with 1 entries (1 files):
- ijms-1535964-supplementary.pdf
